# Supplementary material for: Self-Organizing Maps for Cellular In Silico Staining and Cell Substate Classification
Source: Front Immunol. 2021 Oct 29;12:765923. doi: 10.3389/fimmu.2021.765923 (PMC8588845; doi:10.3389/fimmu.2021.765923)
Supplement: Supplementary file 4 [file Table_1.xlsx]

## Sheet: Sheet1
layer	operation	input image size	kernel	stride	# input, output filters
1	down1_conv1, relu	144x144	[3,3]	1	32, 32
2	down1_conv2, relu	144x144	[3,3]	1	32, 32
3	down1_max_pool	144x144	[2,2]	2	32, 32
4	down2_conv1, relu	72x72	[3,3]	1	32, 64
5	down2_conv2, relu	72x72	[3,3]	1	64, 64
6	down2_pool	72x72	[2,2]	2	64, 64
7	down3_conv1, relu	36x36	[3,3]	1	64, 64
8	down3_conv2, relu	36x36	[3,3]	1	128, 128
9	down3_pool	36x36	[2,2]	2	128, 128
10	down4_conv1, relu	18x18	[3,3]	1	128, 256
11	down4_conv2, relu	18x18	[3,3]	1	256, 256
12	down4_pool	18x18	[3,3]	2	256, 256
13	center_conv1, relu	9x9	[3,3]	1	256, 512
14	center_dropout1	9x9	-	-	512, 512
15	center_conv2, relu	9x9	[3,3]	1	512, 512
16	center_dropout2	9x9	-	-	512, 512
17	center_resize	9x9	-	-	512, 512
18	center_conv3	18x18	[3,3]	1	512, 512
19	up1_dropout(0.5)	18x18	-	-	512, 512
20	up1_concat(input, down4_conv2)	18x18	-	-	512, 512
21	up1_conv1, relu	18x18	[3x3]	1	512, 256
22	up1_conv2, relu	18x18	[3x3]	1	256, 256
23	up1_resize	36x36	-	-	256, 256
24	up1_conv3		[3x3]	1	256, 128
25	up2_dropout(0.5)	36x36	-	-	128, 128
26	up2_concat(input, down3_conv2)	36x36	-	-	128, 128
27	up2_conv1, relu	36x36	[3x3]	1	128, 128
28	up2_conv2, relu	36x36	[3x3]	1	128, 128
29	up2_resize	72x72	-	-	128, 128
30	up2_conv3	72x72	[3x3]	1	128, 64
31	up3_dropout(0.5)	72x72	-	-	64, 64
32	up3_concat(input, down2_conv2)	72x72	-	-	64, 64
33	up3_conv1, relu	72x72	[3x3]	1	64, 64
34	up3_conv2, relu	72x72	[3x3]	1	64, 64
35	up3_resize	144x144	-	-	64, 64
36	up3_conv3	144x144	[3x3]	1	64, 32
37	up4_dropout(0.5)	144x144	-	-	32, 32
38	up4_concat(input, down1_conv2)	144x144	-	-	32, 32
39	up4_conv1, relu	144x144	[3x3]	1	32, 32
40	up4_conv2, relu	144x144	[3x3]	1	32, 32
41	up4_conv3	144x144	[3x3]	1	32, 3
final	softmax	144x144			3
